# Supplementary material for: First record of the hippolytid shrimp Hippolyteaustraliensis (Stimpson, 1860) (Crustacea, Decapoda) from China
Source: Biodivers Data J. 2024 Mar 26;12:e119510. doi: 10.3897/BDJ.12.e119510 (PMC10988096; doi:10.3897/BDJ.12.e119510)
Supplement: XML Treatment for Hippolyte australiensis [file BDJ.12.e119510-treatment1.xml]

<!DOCTYPE tp:taxon-treatment
  PUBLIC "-//TaxonX//DTD Taxonomic Treatment Publishing DTD v0 20100105//EN" "tax-treatment-NSO.dtd">
<tp:taxon-treatment xmlns:tp="http://www.plazi.org/taxpub"><tp:treatment-meta><mixed-citation publication-type="journal"><person-group><name><surname>Gan</surname><given-names>Zhibin</given-names></name><name><surname>Li</surname><given-names>Xinzheng</given-names></name></person-group><article-title>First record of the hippolytid shrimp <italic><tp:taxon-name><tp:taxon-name-part taxon-name-part-type="genus" reg="Hippolyte">Hippolyte</tp:taxon-name-part><tp:taxon-name-part taxon-name-part-type="species" reg="australiensis">australiensis</tp:taxon-name-part></tp:taxon-name></italic> (Stimpson, 1860) (<tp:taxon-name><tp:taxon-name-part taxon-name-part-type="subphylum">Crustacea</tp:taxon-name-part></tp:taxon-name>, <tp:taxon-name><tp:taxon-name-part taxon-name-part-type="order">Decapoda</tp:taxon-name-part></tp:taxon-name>) from China</article-title><source>Biodivers Data J</source><day>26</day><month>03</month><year>2024</year><volume>12</volume><pub-id pub-id-type="doi">10.3897/BDJ.12.e119510</pub-id></mixed-citation></tp:treatment-meta><tp:nomenclature><tp:taxon-name>
            <object-id xmlns:xlink="http://www.w3.org/1999/xlink" content-type="arpha" xlink:type="simple">8AB0168E-56C3-5CCA-9A41-69FC66881765</object-id>
            <tp:taxon-name-part taxon-name-part-type="genus">Hippolyte</tp:taxon-name-part>
            <tp:taxon-name-part taxon-name-part-type="species">australiensis</tp:taxon-name-part>
            <object-id xmlns:xlink="http://www.w3.org/1999/xlink" xlink:type="simple" object-id-type="Other URL">https://www.marinespecies.org/aphia.php?p=taxdetails&amp;id=515274</object-id>
          </tp:taxon-name><tp:taxon-authority>(Stimpson, 1860)</tp:taxon-authority><tp:nomenclature-citation-list><tp:nomenclature-citation><tp:taxon-name>
                <tp:taxon-name-part taxon-name-part-type="genus" reg="Hippolyte"/>
                <tp:taxon-name-part taxon-name-part-type="species" reg="australiensis"/>
              </tp:taxon-name><comment><italic><tp:taxon-name><tp:taxon-name-part taxon-name-part-type="genus" reg="Virbius">Virbius</tp:taxon-name-part><tp:taxon-name-part taxon-name-part-type="species" reg="australiensis">australiensis</tp:taxon-name-part></tp:taxon-name></italic>: <xref ref-type="bibr" rid="B11100491">Stimpson (1860)</xref>, p. 35 (type locality: Sydney Harbour, Australia); <xref ref-type="bibr" rid="B11100419">Haswell (1882)</xref>, p. 186.</comment></tp:nomenclature-citation><tp:nomenclature-citation><tp:taxon-name>
                <tp:taxon-name-part taxon-name-part-type="genus" reg="Hippolyte"/>
                <tp:taxon-name-part taxon-name-part-type="species" reg="australiensis"/>
              </tp:taxon-name><comment><italic><tp:taxon-name><tp:taxon-name-part taxon-name-part-type="genus" reg="Caradina">Caradina</tp:taxon-name-part><tp:taxon-name-part taxon-name-part-type="species" reg="cincinnuli">cincinnuli</tp:taxon-name-part></tp:taxon-name></italic>: <xref ref-type="bibr" rid="B11100500">Bate (1863)</xref> p.500, pl. 40, fig. 3 (type locality: Gulf St Vincent, Australia); <xref ref-type="bibr" rid="B11100419">Haswell (1882)</xref>, p. 183.</comment></tp:nomenclature-citation><tp:nomenclature-citation><tp:taxon-name>
                <tp:taxon-name-part taxon-name-part-type="genus" reg="Hippolyte"/>
                <tp:taxon-name-part taxon-name-part-type="species" reg="australiensis"/>
              </tp:taxon-name><comment><italic><tp:taxon-name><tp:taxon-name-part taxon-name-part-type="genus" reg="Hippolyte">Hippolyte</tp:taxon-name-part><tp:taxon-name-part taxon-name-part-type="species" reg="ventricose">ventricose</tp:taxon-name-part></tp:taxon-name></italic>: <xref ref-type="bibr" rid="B11100427">Holthuis (1947)</xref>, p. 16, p.55; <xref ref-type="bibr" rid="B11100330">Chace (1997)</xref>, p. 49.</comment></tp:nomenclature-citation><tp:nomenclature-citation><tp:taxon-name>
                <tp:taxon-name-part taxon-name-part-type="genus" reg="Hippolyte"/>
                <tp:taxon-name-part taxon-name-part-type="species" reg="australiensis"/>
              </tp:taxon-name><comment><italic><tp:taxon-name><tp:taxon-name-part taxon-name-part-type="genus" reg="Hippolyte">Hippolyte</tp:taxon-name-part><tp:taxon-name-part taxon-name-part-type="species" reg="australiensis">australiensis</tp:taxon-name-part></tp:taxon-name></italic>: <xref ref-type="bibr" rid="B11100436">Kemp (1914)</xref>, p. 98, pl. 2, fig. 6; <xref ref-type="bibr" rid="B11100401">Hale (1928)</xref>, p. 91, fig. 19; <xref ref-type="bibr" rid="B11100366">Edgar (1997)</xref>, p. 192; <xref ref-type="bibr" rid="B11100247">Debelius (1999)</xref>, p. 132; <xref ref-type="bibr" rid="B11100357">d’Udekem d’Acoz (2001)</xref>, p. 37, fig. 1-5 (re-description).</comment></tp:nomenclature-citation></tp:nomenclature-citation-list></tp:nomenclature><tp:treatment-sec sec-type="materials"><title>Materials</title><list list-type="alpha-lower" list-content="occurrences"><list-item><p><bold>Type status:</bold> <named-content xmlns:xlink="http://www.w3.org/1999/xlink" content-type="dwc:typeStatus" xlink:type="simple">Other material</named-content>. <bold>Occurrence:</bold> individualCount: <named-content xmlns:xlink="http://www.w3.org/1999/xlink" content-type="dwc:individualCount" xlink:type="simple">2</named-content>; sex: <named-content xmlns:xlink="http://www.w3.org/1999/xlink" content-type="dwc:sex" xlink:type="simple">1 male, 1 female</named-content>; lifeStage: <named-content xmlns:xlink="http://www.w3.org/1999/xlink" content-type="dwc:lifeStage" xlink:type="simple">adult male CL 3.8 mm, adult female CL 3.9</named-content>; reproductiveCondition: <named-content xmlns:xlink="http://www.w3.org/1999/xlink" content-type="dwc:reproductiveCondition" xlink:type="simple">non-reproductive</named-content>; disposition: <named-content xmlns:xlink="http://www.w3.org/1999/xlink" content-type="dwc:disposition" xlink:type="simple">in collection</named-content>; occurrenceID: <named-content xmlns:xlink="http://www.w3.org/1999/xlink" content-type="dwc:occurrenceID" xlink:type="simple">CD8724B4-CD14-55DE-8840-7D8CC59CD738</named-content>; <bold>Taxon:</bold> scientificName: <named-content xmlns:xlink="http://www.w3.org/1999/xlink" content-type="dwc:scientificName" xlink:type="simple"><italic><tp:taxon-name><tp:taxon-name-part taxon-name-part-type="genus" reg="Hippolyte">Hippolyte</tp:taxon-name-part><tp:taxon-name-part taxon-name-part-type="species" reg="australiensis">australiensis</tp:taxon-name-part></tp:taxon-name></italic> (Stimpson, 1860)</named-content>; kingdom: <named-content xmlns:xlink="http://www.w3.org/1999/xlink" content-type="dwc:kingdom" xlink:type="simple"><tp:taxon-name><tp:taxon-name-part taxon-name-part-type="kingdom">Animalia</tp:taxon-name-part></tp:taxon-name></named-content>; phylum: <named-content xmlns:xlink="http://www.w3.org/1999/xlink" content-type="dwc:phylum" xlink:type="simple"><tp:taxon-name><tp:taxon-name-part taxon-name-part-type="phylum">Arthropoda</tp:taxon-name-part></tp:taxon-name></named-content>; class: <named-content xmlns:xlink="http://www.w3.org/1999/xlink" content-type="dwc:class" xlink:type="simple"><tp:taxon-name><tp:taxon-name-part taxon-name-part-type="class">Malacostraca </tp:taxon-name-part></tp:taxon-name></named-content>; order: <named-content xmlns:xlink="http://www.w3.org/1999/xlink" content-type="dwc:order" xlink:type="simple"><tp:taxon-name><tp:taxon-name-part taxon-name-part-type="order">Decapoda</tp:taxon-name-part></tp:taxon-name></named-content>; family: <named-content xmlns:xlink="http://www.w3.org/1999/xlink" content-type="dwc:family" xlink:type="simple"><tp:taxon-name><tp:taxon-name-part taxon-name-part-type="family">Hippolytidae</tp:taxon-name-part></tp:taxon-name></named-content>; genus: <named-content xmlns:xlink="http://www.w3.org/1999/xlink" content-type="dwc:genus" xlink:type="simple"><tp:taxon-name><tp:taxon-name-part taxon-name-part-type="genus">Hippolyte</tp:taxon-name-part></tp:taxon-name></named-content>; specificEpithet: <named-content xmlns:xlink="http://www.w3.org/1999/xlink" content-type="dwc:specificEpithet" xlink:type="simple"><tp:taxon-name><tp:taxon-name-part taxon-name-part-type="genus" reg="Hippolyte"/><tp:taxon-name-part taxon-name-part-type="species" reg="australiensis">australiensis</tp:taxon-name-part></tp:taxon-name></named-content>; taxonRank: <named-content xmlns:xlink="http://www.w3.org/1999/xlink" content-type="dwc:taxonRank" xlink:type="simple">species</named-content>; scientificNameAuthorship: <named-content xmlns:xlink="http://www.w3.org/1999/xlink" content-type="dwc:scientificNameAuthorship" xlink:type="simple">(Stimpson, 1860)</named-content>; taxonomicStatus: <named-content xmlns:xlink="http://www.w3.org/1999/xlink" content-type="dwc:taxonomicStatus" xlink:type="simple">accepted</named-content>; <bold>Location:</bold> higherGeography: <named-content xmlns:xlink="http://www.w3.org/1999/xlink" content-type="dwc:higherGeography" xlink:type="simple">the northwestern Pacific</named-content>; continent: <named-content xmlns:xlink="http://www.w3.org/1999/xlink" content-type="dwc:continent" xlink:type="simple">Asia</named-content>; waterBody: <named-content xmlns:xlink="http://www.w3.org/1999/xlink" content-type="dwc:waterBody" xlink:type="simple">South China Sea</named-content>; country: <named-content xmlns:xlink="http://www.w3.org/1999/xlink" content-type="dwc:country" xlink:type="simple">China</named-content>; locality: <named-content xmlns:xlink="http://www.w3.org/1999/xlink" content-type="dwc:locality" xlink:type="simple">Daya Bay</named-content>; minimumDepthInMeters: <named-content xmlns:xlink="http://www.w3.org/1999/xlink" content-type="dwc:minimumDepthInMeters" xlink:type="simple">3</named-content>; maximumDepthInMeters: <named-content xmlns:xlink="http://www.w3.org/1999/xlink" content-type="dwc:maximumDepthInMeters" xlink:type="simple">5</named-content>; verbatimLatitude: <named-content xmlns:xlink="http://www.w3.org/1999/xlink" content-type="dwc:verbatimLatitude" xlink:type="simple">22.5651°N</named-content>; verbatimLongitude: <named-content xmlns:xlink="http://www.w3.org/1999/xlink" content-type="dwc:verbatimLongitude" xlink:type="simple">114.6633°E</named-content>; <bold>Identification:</bold> identifiedBy: <named-content xmlns:xlink="http://www.w3.org/1999/xlink" content-type="dwc:identifiedBy" xlink:type="simple">Zhibin Gan</named-content>; dateIdentified: <named-content xmlns:xlink="http://www.w3.org/1999/xlink" content-type="dwc:dateIdentified" xlink:type="simple">1 October 2023</named-content>; identificationReferences: <named-content xmlns:xlink="http://www.w3.org/1999/xlink" content-type="dwc:identificationReferences" xlink:type="simple">d’ Udekem d’ Acoz 2001</named-content>; <bold>Event:</bold> samplingProtocol: <named-content xmlns:xlink="http://www.w3.org/1999/xlink" content-type="dwc:samplingProtocol" xlink:type="simple">handheld net</named-content>; samplingEffort: <named-content xmlns:xlink="http://www.w3.org/1999/xlink" content-type="dwc:samplingEffort" xlink:type="simple">snorkeling in a seaweed bed</named-content>; eventDate: <named-content xmlns:xlink="http://www.w3.org/1999/xlink" content-type="dwc:eventDate" xlink:type="simple">1 March 1987</named-content>; habitat: <named-content xmlns:xlink="http://www.w3.org/1999/xlink" content-type="dwc:habitat" xlink:type="simple">seaweed bed</named-content>; fieldNumber: <named-content xmlns:xlink="http://www.w3.org/1999/xlink" content-type="dwc:fieldNumber" xlink:type="simple">St. F11-7-29</named-content>; <bold>Record Level:</bold> type: <named-content xmlns:xlink="http://www.w3.org/1999/xlink" content-type="dwc:type" xlink:type="simple">Event</named-content>; language: <named-content xmlns:xlink="http://www.w3.org/1999/xlink" content-type="dwc:language" xlink:type="simple">English</named-content>; institutionID: <named-content xmlns:xlink="http://www.w3.org/1999/xlink" content-type="dwc:institutionID" xlink:type="simple">Marine Biological Museum of the Chinese, Academy of Sciences (MBMCAS)</named-content>; collectionID: <named-content xmlns:xlink="http://www.w3.org/1999/xlink" content-type="dwc:collectionID" xlink:type="simple">MBM129577</named-content></p></list-item></list></tp:treatment-sec><tp:treatment-sec sec-type="Description"><title>Description</title><p>Outline fairly robust, glabrous, without morphological sexual dimorphism. Ratio lateral length/height of carapace 1.65–1.78 (Fig. <xref ref-type="fig" rid="F11100243">1</xref>A). Rostrum 7.10–7.25 times as long as high, slightly shorter than carapace, distinctly overreaching antennular peduncle, nearly reaching to end of scaphocerite, proximal part depressed, with long and distinct lateral carina, dorsal border unarmed, distal 0.47–0.56 of ventral border with three teeth. Antennal spine overreaching inferior orbital angle. Hepatic spine slightly overreaching anterior edge of carapace. Pterygostomian angle protruding (Fig. <xref ref-type="fig" rid="F11100243">1</xref>A).</p><p>Eye well-developed, nearly reaching to stylocerite apex; cornea semi-spherical, without ocellus, shorter and broader than stalk (Fig. <xref ref-type="fig" rid="F11100243">1</xref>A). Antennular peduncle reaching to mid-length of scaphocerite, first segment of antennular peduncle with one well-developed distolateral tooth, inner ventral tooth on 0.63 of first segment (excluding distolateral tooth); stylocerite robust, reaching to 0.72–0.75 (distolateral tooth included) or 0.89–0.92 (distolateral tooth excluded) of first segment; second segment of antennular peduncle 0.87–0.89 times as long as broad in dorsal view, approximately 1.26–1.33 times as long as third segment in dorsal view; outer antennular flagellum shorter than inner, flagella with proximal 5–7 segments thicker than distal ones (Fig. <xref ref-type="fig" rid="F11100243">1</xref>B). Scaphocerite 3.01–3.11 times as long as wide, distolateral spine of scaphocerite far from reaching distal margin of blade, distolateral spine and blade separated by a notch (Fig. <xref ref-type="fig" rid="F11100243">1</xref>C).</p><p>Mouthparts with morphology typical of the genus <italic><tp:taxon-name><tp:taxon-name-part taxon-name-part-type="genus" reg="Hippolyte">Hippolyte</tp:taxon-name-part></tp:taxon-name></italic>. Third maxilliped reaching to 0.22–0.31 of scaphocerite when extended forward; exopod relatively short, about reaching to mid-length of antepenultimate segment of endopod; ultimate segment (excluding apical spine) of endopod 1.82–2.01 times as long as penultimate segment, distal third armed with 9–12 strong spines; antepenultimate segment nearly equal length to the last two segments combined (Fig. <xref ref-type="fig" rid="F11100243">1</xref>D).</p><p>First pereiopod short, but robust, reaching to end of basicerite when extended forward, tip of fixed finger with three massive spines, tip of dactylus with four massive spines. Second pereiopod slightly overreaching distolateral spine of scaphocerite when extended forward, carpus with three subsegments, first subsegment 1.83–2.09 times as long as second subsegment, third subsegment subequal in length to first subsegment; first subsegment 2.58–2.76 times as long as wide, second subsegment 1.18–1.26 times as long as wide, third subsegment 2.13–2.35 times as long as wide. Cutting edges of chela not denticulate, outer margin of fingers with long simple setae, tip of fixed finger and dactylus armed with three spines, respectively (Fig. <xref ref-type="fig" rid="F11100243">1</xref>E). Third to fifth pereiopods similar in shape, but slightly decreasing in size. Third pereiopod (Fig. <xref ref-type="fig" rid="F11100243">1</xref>F) nearly reaching to distal end of scaphocerite when extended forward; inner border of dactylus armed with 14–16 spines, with distal four spines largest (Fig. <xref ref-type="fig" rid="F11100243">1</xref>G); propodus 6.53–6.98 times as long as wide, armed with 6–7 pairs of spines on ventral margin; carpus 2.89–3.12 times as long as wide, armed with one lateral spine; merus 6.38–6.54 times as long as wide, armed with 2–3 lateral spines. Merus of fourth and fifth pereiopod armed with 1–2 lateral spines.</p><p>Third pleomere geniculately curved. Ratio dorsal length/height of the sixth abdominal segment 1.86–1.97. First pleopod of male with appendix masculine shorter than appendix interna, furnished with five apical setae. Telson longer than sixth pleomere, posterior margin armed with four pairs of spines, without intermediate spinule or seta; dorsal surface armed with two pairs of spines situated on distal 0.35–0.41 and 0.59–0.62 telson length, respectively.</p><sec sec-type="Distribution"><title>Distribution</title><p>The species was previously known to inhabit the western, southern and eastern coastlines of Australia (<xref ref-type="bibr" rid="B11100357">d’Udekem d’Acoz 2001</xref>) and also recorded by GBIF (<ext-link xmlns:xlink="http://www.w3.org/1999/xlink" ext-link-type="uri" xlink:href="https://www.gbif.org/species/5799551" xlink:type="simple">https://www.gbif.org/species/5799551</ext-link>) and OBIS (<ext-link xmlns:xlink="http://www.w3.org/1999/xlink" ext-link-type="uri" xlink:href="https://obis.org/taxon/515274" xlink:type="simple">https://obis.org/taxon/515274</ext-link>) from the northern coastline of New Zealand. Our present study reports the occurrence of the species for the first time in the South China Sea, within the north-western Pacific region (Fig. <xref ref-type="fig" rid="F11100245">2</xref>).</p></sec></tp:treatment-sec><tp:treatment-sec><!--Section generated to contain objects referenced in tp:taxon-treatment.--><fig id="F11100243" position="float" orientation="portrait"><object-id xmlns:xlink="http://www.w3.org/1999/xlink" content-type="arpha" xlink:type="simple">8635FEEF-58D9-57C6-AFF6-8A347A792E87</object-id><object-id xmlns:xlink="http://www.w3.org/1999/xlink" content-type="doi" xlink:type="simple">10.3897/BDJ.12.e119510.figure1</object-id><label>Figure 1.</label><caption><p><italic><tp:taxon-name><tp:taxon-name-part taxon-name-part-type="genus" reg="Hippolyte">Hippolyte</tp:taxon-name-part><tp:taxon-name-part taxon-name-part-type="species" reg="australiensis">australiensis</tp:taxon-name-part></tp:taxon-name></italic> (Stimpson, 1860), MBM129577, male. <bold>A</bold> carapace and appendages, lateral; <bold>B</bold> antennular, dorsal; <bold>C</bold> scaphocerite, dorsal; <bold>D</bold> third maxilliped, lateral; <bold>E</bold> second pereiopod, lateral; <bold>F</bold> third pereiopod, lateral; <bold>G</bold> dactylus of the third pereiopod, lateral. Scales: 1.0 mm.</p></caption><graphic xmlns:xlink="http://www.w3.org/1999/xlink" xlink:href="bdj-12-e119510-g001.jpg" position="float" id="oo_970254.jpg" orientation="portrait" xlink:type="simple"><uri content-type="original_file" xlink:type="simple">https://binary.pensoft.net/fig/970254</uri></graphic></fig><fig id="F11100245" position="float" orientation="portrait"><object-id xmlns:xlink="http://www.w3.org/1999/xlink" content-type="arpha" xlink:type="simple">85D47337-B879-5039-8F76-9E4714AA6909</object-id><object-id xmlns:xlink="http://www.w3.org/1999/xlink" content-type="doi" xlink:type="simple">10.3897/BDJ.12.e119510.figure2</object-id><label>Figure 2.</label><caption><p>Geographic distribution of <italic><tp:taxon-name><tp:taxon-name-part taxon-name-part-type="genus" reg="Hippolyte">Hippolyte</tp:taxon-name-part><tp:taxon-name-part taxon-name-part-type="species" reg="australiensis">australiensis</tp:taxon-name-part></tp:taxon-name></italic> (Stimpson, 1860). Red dot indicates the newly-recorded location.</p></caption><graphic xmlns:xlink="http://www.w3.org/1999/xlink" xlink:href="bdj-12-e119510-g002.jpg" position="float" id="oo_970255.jpg" orientation="portrait" xlink:type="simple"><uri content-type="original_file" xlink:type="simple">https://binary.pensoft.net/fig/970255</uri></graphic></fig></tp:treatment-sec><ref-list><ref id="B11100491"><element-citation xmlns:xlink="http://www.w3.org/1999/xlink" publication-type="article" xlink:type="simple"><person-group person-group-type="author"><name name-style="western"><surname>Stimpson</surname><given-names>W.</given-names></name></person-group><year>1860</year><article-title>Prodromus descriptionis animalium evertebratorum, quae in Expeditione ad Oceanum Pacificum Septentrionalem, a Republic Federata missa, Cadwaladore Ringgold et Johanne Rodgers Ducibus, observavit et descripsit. Pars VIII, <tp:taxon-name><tp:taxon-name-part taxon-name-part-type="subphylum">Crustacea</tp:taxon-name-part></tp:taxon-name> Macrura</article-title><source>Proceedings of the Academy of Natural Sciences of Philadelphia</source><volume>12</volume><fpage>22</fpage><lpage>47</lpage></element-citation></ref><ref id="B11100419"><element-citation xmlns:xlink="http://www.w3.org/1999/xlink" publication-type="book" xlink:type="simple"><person-group person-group-type="author"><name name-style="western"><surname>Haswell</surname><given-names>W. A.</given-names></name></person-group><year>1882</year><source>Catalogue of the Australian stalk- and sessile-eyed <tp:taxon-name><tp:taxon-name-part taxon-name-part-type="subphylum">Crustacea</tp:taxon-name-part></tp:taxon-name></source><publisher-name>The Australian Museum</publisher-name><publisher-loc>Sydney</publisher-loc><size units="page">327</size><pub-id pub-id-type="doi">10.5962/bhl.title.55755</pub-id></element-citation></ref><ref id="B11100500"><element-citation xmlns:xlink="http://www.w3.org/1999/xlink" publication-type="article" xlink:type="simple"><person-group person-group-type="author"><name name-style="western"><surname>Bate</surname><given-names>C. S.</given-names></name></person-group><year>1863</year><article-title>On some new Australian species of <tp:taxon-name><tp:taxon-name-part taxon-name-part-type="subphylum">Crustacea</tp:taxon-name-part></tp:taxon-name></article-title><source>Proceedings of the Zoological Society of London</source><volume>1863</volume><fpage>498</fpage><lpage>505</lpage></element-citation></ref><ref id="B11100427"><element-citation xmlns:xlink="http://www.w3.org/1999/xlink" publication-type="article" xlink:type="simple"><person-group person-group-type="author"><name name-style="western"><surname>Holthuis</surname><given-names>L. B.</given-names></name></person-group><year>1947</year><article-title>The <tp:taxon-name><tp:taxon-name-part taxon-name-part-type="order">Decapoda</tp:taxon-name-part></tp:taxon-name> of the Siboga Expedition. Part IX. The <tp:taxon-name><tp:taxon-name-part taxon-name-part-type="family">Hippolytidae</tp:taxon-name-part></tp:taxon-name> and <tp:taxon-name><tp:taxon-name-part taxon-name-part-type="family">Rhynchocinetidae</tp:taxon-name-part></tp:taxon-name> collected by the Siboga and Snellius expeditions with remarks on other species</article-title><source>Siboga Expeditie</source><volume>39</volume><issue>8</issue><fpage>1</fpage><lpage>100</lpage></element-citation></ref><ref id="B11100330"><element-citation xmlns:xlink="http://www.w3.org/1999/xlink" publication-type="article" xlink:type="simple"><person-group person-group-type="author"><name name-style="western"><surname>Chace</surname><given-names>F. A.</given-names></name></person-group><year>1997</year><article-title>The caridean shrimps (<tp:taxon-name><tp:taxon-name-part taxon-name-part-type="subphylum">Crustacea</tp:taxon-name-part></tp:taxon-name>: <tp:taxon-name><tp:taxon-name-part taxon-name-part-type="order">Decapoda</tp:taxon-name-part></tp:taxon-name>) of the Albatross Philippine Expedition, 1907-1910, Part 7: Families <tp:taxon-name><tp:taxon-name-part taxon-name-part-type="family">Atyidae</tp:taxon-name-part></tp:taxon-name>, <tp:taxon-name><tp:taxon-name-part taxon-name-part-type="family">Eugonatonotidae</tp:taxon-name-part></tp:taxon-name>, <tp:taxon-name><tp:taxon-name-part taxon-name-part-type="family">Rhynchocinetidae</tp:taxon-name-part></tp:taxon-name>, <tp:taxon-name><tp:taxon-name-part taxon-name-part-type="family">Bathypalaemonellidae</tp:taxon-name-part></tp:taxon-name>, <tp:taxon-name><tp:taxon-name-part taxon-name-part-type="family">Processidae</tp:taxon-name-part></tp:taxon-name>, and <tp:taxon-name><tp:taxon-name-part taxon-name-part-type="family">Hippolytidae</tp:taxon-name-part></tp:taxon-name></article-title><source>Smithsonian Contributions to Zoology</source><volume>587</volume><fpage>1</fpage><lpage>106</lpage></element-citation></ref><ref id="B11100436"><element-citation xmlns:xlink="http://www.w3.org/1999/xlink" publication-type="article" xlink:type="simple"><person-group person-group-type="author"><name name-style="western"><surname>Kemp</surname><given-names>S.</given-names></name></person-group><year>1914</year><article-title>Notes on <tp:taxon-name><tp:taxon-name-part taxon-name-part-type="subphylum">Crustacea</tp:taxon-name-part></tp:taxon-name> <tp:taxon-name><tp:taxon-name-part taxon-name-part-type="order">Decapoda</tp:taxon-name-part></tp:taxon-name> in the Indian Museum. V. <tp:taxon-name><tp:taxon-name-part taxon-name-part-type="family">Hippolytidae</tp:taxon-name-part></tp:taxon-name>.</article-title><source>Records of the Indian Museum</source><volume>10</volume><fpage>81</fpage><lpage>129</lpage><pub-id pub-id-type="doi">10.5962/bhl.part.5624</pub-id></element-citation></ref><ref id="B11100401"><element-citation xmlns:xlink="http://www.w3.org/1999/xlink" publication-type="article" xlink:type="simple"><person-group person-group-type="author"><name name-style="western"><surname>Hale</surname><given-names>H. M.</given-names></name></person-group><year>1928</year><article-title>Some Australian Decapod <tp:taxon-name><tp:taxon-name-part taxon-name-part-type="subphylum">Crustacea</tp:taxon-name-part></tp:taxon-name></article-title><source>Records of the South Australian Museum</source><volume>4</volume><fpage>91</fpage><lpage>104</lpage></element-citation></ref><ref id="B11100366"><element-citation xmlns:xlink="http://www.w3.org/1999/xlink" publication-type="book" xlink:type="simple"><person-group person-group-type="author"><name name-style="western"><surname>Edgar</surname><given-names>G.</given-names></name></person-group><year>1997</year><source>Australian Marine Life. The plants and animals of temperate waters</source><publisher-name>New Holland Publishers</publisher-name><publisher-loc>Sydney</publisher-loc></element-citation></ref><ref id="B11100247"><element-citation xmlns:xlink="http://www.w3.org/1999/xlink" publication-type="book" xlink:type="simple"><person-group person-group-type="author"><name name-style="western"><surname>Debelius</surname><given-names>H.</given-names></name></person-group><year>1999</year><source>Crustacean Guide of the World</source><publisher-name>IKAN Unterwasserarchiv, Frankfurt</publisher-name><publisher-loc>Frankfurt</publisher-loc><size units="page">321</size></element-citation></ref><ref id="B11100357"><element-citation xmlns:xlink="http://www.w3.org/1999/xlink" publication-type="article" xlink:type="simple"><person-group person-group-type="author"><name name-style="western"><surname>d’Udekem d’Acoz</surname><given-names>C.</given-names></name></person-group><year>2001</year><article-title>Redescription of <italic><tp:taxon-name><tp:taxon-name-part taxon-name-part-type="genus" reg="Hippolyte">Hippolyte</tp:taxon-name-part><tp:taxon-name-part taxon-name-part-type="species" reg="australiensis">australiensis</tp:taxon-name-part></tp:taxon-name></italic> (Stimpson, 1860) (<tp:taxon-name><tp:taxon-name-part taxon-name-part-type="subphylum">Crustacea</tp:taxon-name-part></tp:taxon-name>, <tp:taxon-name><tp:taxon-name-part taxon-name-part-type="order">Decapoda</tp:taxon-name-part></tp:taxon-name>, <tp:taxon-name><tp:taxon-name-part taxon-name-part-type="family">Caridae</tp:taxon-name-part></tp:taxon-name>)</article-title><source>Bulletin de l'Institut Royal des Sciences Naturelles de Belgique, Biologie</source><volume>71</volume><fpage>37</fpage><lpage>44</lpage></element-citation></ref></ref-list></tp:taxon-treatment>
